# Supplementary material for: DNA and Histone Modifications Identify a Putative Controlling Element (CE) on the X Chromosome of Sciara coprophila
Source: Cells. 2025 Aug 12;14(16):1243. doi: 10.3390/cells14161243 (PMC12385170; doi:10.3390/cells14161243)
Supplement: Supplementary file 1 [file cells-14-01243-s001.zip]

Archive with 1 entries (1 files):
- cells-3714407-supplementary.pdf
